# Supplementary material for: Clinical Value of Fluorescent Lymphography with Indocyanine Green During Robotic Surgery for Gastric Cancer in Guided Lymph Node Dissection: A Systematic Review and Meta-Analysis
Source: J Pers Med. 2026 Apr 30;16(5):243. doi: 10.3390/jpm16050243 (PMC13208231; doi:10.3390/jpm16050243)
Supplement: Supplementary file 1 [file jpm-16-00243-s001.zip]

Archive with 2 entries (2 files):
- jpm-4203622 File S1.pdf
- jpm-4203622 Tables S1 and S2.pdf
